# Supplementary material for: Soluble Dietary Fiber from Highland Barley Bran Reduces Hepatic Lipid Accumulation in Mice via Gut Microbiota Modulation
Source: Nutrients. 2025 Dec 11;17(24):3870. doi: 10.3390/nu17243870 (PMC12736037; doi:10.3390/nu17243870)
Supplement: Supplementary file 1 [file nutrients-17-03870-s001.zip]

Archive with 1 entries (1 files):
- nutrients-3993052-supplementary.pdf
